# Supplementary material for: Evaluating the Quality of Artificial Intelligence-Generated Information on Cleft Lip and Palate: A Comparative Cross-Sectional Study
Source: Healthcare (Basel). 2026 Jun 1;14(11):1535. doi: 10.3390/healthcare14111535 (PMC13257001; doi:10.3390/healthcare14111535)
Supplement: Supplementary file 1 [file healthcare-14-01535-s001.zip]

Archive with 2 entries (2 files):
- Supplementary_S1_QA_Pairs.pdf
- Supplementary_S2_Rater_Scores.xlsx
