# Supplementary material for: Evaluating the Quality of Artificial Intelligence-Generated Information on Cleft Lip and Palate: A Comparative Cross-Sectional Study
Source: Healthcare (Basel). 2026 Jun 1;14(11):1535. doi: 10.3390/healthcare14111535 (PMC13257001; doi:10.3390/healthcare14111535)
Supplement: Supplementary file 1 [file healthcare-14-01535-s001.zip › Supplementary_S2_Rater_Scores.xlsx]

## Sheet: Rater Scores & GQS
Supplementary Materials S2 — Individual Rater Scores, Composite GQS, and Domain-Level Exclusion Decisions for All 108 Responses
Raters: Rater 1 = Senior Oral & Maxillofacial Surgeon; Rater 2 = Speech-Language Pathologist; Rater 3 = Pediatric Dentist | GQS scale: 1 (very poor) – 5 (excellent) | Composite GQS = mean of 3 raters | Low-scoring threshold: composite ≤ 3.00 | ⚑ = incomplete first submission, resubmitted
Q #	Domain	Status	κ GPT-4o	κ Gemini	Question	R1 GPT-4o	R2 GPT-4o	R3 GPT-4o	Composite GQS GPT-4o	GPT-4o Category	R1 Gemini	R2 Gemini	R3 Gemini	Composite GQS Gemini	Gemini Category	Notes
▶ General Cleft Information | Status: INCLUDED | Fleiss κ: GPT-4o = 0.866, Gemini = 0.803
1	General Cleft Information	Included	0.866	0.803	What are cleft lip and cleft palate?	5	5	5	5	High (>3.00)	5	5	5	5	High (>3.00)
2	General Cleft Information	Included	0.866	0.803	What causes cleft lip and cleft palate?	5	5	4	4.67	High (>3.00)	5	5	5	5	High (>3.00)
3	General Cleft Information	Included	0.866	0.803	Are cleft lip and cleft palate hereditary?	5	5	5	5	High (>3.00)	5	5	5	5	High (>3.00)
4	General Cleft Information	Included	0.866	0.803	How common is the occurrence of cleft lip and cleft palate?	5	4	5	4.67	High (>3.00)	5	5	5	5	High (>3.00)
5	General Cleft Information	Included	0.866	0.803	Can cleft lip and cleft palate be diagnosed before birth?	4	5	5	4.67	High (>3.00)	5	5	5	5	High (>3.00)
6	General Cleft Information	Included	0.866	0.803	What are the potential implications of cleft lip and cleft palate for my child?	5	5	4	4.67	High (>3.00)	5	5	5	5	High (>3.00)
7	General Cleft Information	Included	0.866	0.803	Are there different types of cleft lip and cleft palate? If so, what are they?	5	5	5	5	High (>3.00)	5	5	4	4.67	High (>3.00)
8	General Cleft Information	Included	0.866	0.803	Will the condition affect my child's ability to eat or speak?	3	3	3	3	Low (≤3.00)	5	5	5	5	High (>3.00)
9	General Cleft Information	Included	0.866	0.803	Does this condition affect hearing?	5	4	5	4.67	High (>3.00)	5	5	5	5	High (>3.00)
10	General Cleft Information	Included	0.866	0.803	Which medical professionals will be involved in my child's care?	2	3	3	2.67	Low (≤3.00)	5	5	5	5	High (>3.00)
▶ Pre-Treatment Information | Status: INCLUDED | Fleiss κ: GPT-4o = 0.864, Gemini = 0.799
11	Pre-Treatment Information	Included	0.864	0.799	When is it recommended to perform the first surgery to repair the lip?	5	4	4	4.33	High (>3.00)	4	5	4	4.33	High (>3.00)
12	Pre-Treatment Information	Included	0.864	0.799	When is it recommended to perform the surgery to repair the palate?	4	5	4	4.33	High (>3.00)	4	4	4	4	High (>3.00)
13	Pre-Treatment Information	Included	0.864	0.799	How should I feed my baby before the surgery?	4	4	4	4	High (>3.00)	4	4	5	4.33	High (>3.00)
14	Pre-Treatment Information	Included	0.864	0.799	What are the potential risks and complications of the initial surgeries?	5	4	4	4.33	High (>3.00)	3	3	3	3	Low (≤3.00)
15	Pre-Treatment Information	Included	0.864	0.799	What will the recovery from surgery look like?	3	3	3	3	Low (≤3.00)	4	4	4	4	High (>3.00)
16	Pre-Treatment Information	Included	0.864	0.799	How long will my child stay in the hospital after the surgery?	4	5	4	4.33	High (>3.00)	4	5	4	4.33	High (>3.00)
17	Pre-Treatment Information	Included	0.864	0.799	Will there be scars after the surgery?	4	5	4	4.33	High (>3.00)	3	3	3	3	Low (≤3.00)
18	Pre-Treatment Information	Included	0.864	0.799	Will my child need additional treatment after the initial surgery?	3	3	3	3	Low (≤3.00)	4	4	4	4	High (>3.00)
19	Pre-Treatment Information	Included	0.864	0.799	What kind of preparation is required before the surgery?	2	3	3	2.67	Low (≤3.00)	3	2	3	2.67	Low (≤3.00)
20	Pre-Treatment Information	Included	0.864	0.799	Are there support groups for parents in a similar situation?	4	4	4	4	High (>3.00)	4	4	4	4	High (>3.00)
▶ During-Treatment Information | Status: EXCLUDED | Fleiss κ: GPT-4o = 0.425, Gemini = 0.703
21	During-Treatment Information	Excluded	0.425	0.703	My child had lip surgery and still has eating difficulties; is this normal?	4	3	5	4	N/A (excluded)	5	4	5	4.67	N/A (excluded)
22	During-Treatment Information	Excluded	0.425	0.703	When should I expect an improvement in my child's speech after palate surgery?	3	4	4	3.67	N/A (excluded)	4	4	5	4.33	N/A (excluded)
23	During-Treatment Information	Excluded	0.425	0.703	My child is 3 years old and has already undergone two surgeries; will they need more?	5	4	3	4	N/A (excluded)	5	5	4	4.67	N/A (excluded)
24	During-Treatment Information	Excluded	0.425	0.703	Are speech therapy treatments necessary in all cases?	4	4	3	3.67	N/A (excluded)	4	4	4	4	N/A (excluded)
25	During-Treatment Information	Excluded	0.425	0.703	At what age is it advisable to start orthodontic treatment?	4	5	3	4	N/A (excluded)	5	4	4	4.33	N/A (excluded)
26	During-Treatment Information	Excluded	0.425	0.703	What are the signs that should concern me after the surgery?	3	5	4	4	N/A (excluded)	4	5	4	4.33	N/A (excluded)
27	During-Treatment Information	Excluded	0.425	0.703	How should I clean the surgical area?	4	3	4	3.67	N/A (excluded)	4	4	4	4	N/A (excluded)
28	During-Treatment Information	Excluded	0.425	0.703	Are there restrictions on physical activity for my child during the recovery period?	5	3	4	4	N/A (excluded)	5	4	5	4.67	N/A (excluded)
29	During-Treatment Information	Excluded	0.425	0.703	Is there a possibility of repeat surgeries for aesthetic or functional correction?	3	4	5	4	N/A (excluded)	4	4	5	4.33	N/A (excluded)
30	During-Treatment Information	Excluded	0.425	0.703	What should I do if there is an infection in the surgical area?	4	3	3	3.33	N/A (excluded)	4	4	4	4	N/A (excluded)
▶ Post-Treatment Information | Status: EXCLUDED | Fleiss κ: GPT-4o = 0.698, Gemini = 0.569
31	Post-Treatment Information	Excluded	0.698	0.569	My child has finished all surgeries; do the risks of complications decrease?	4	4	5	4.33	N/A (excluded)	4	3	5	4	N/A (excluded)
32	Post-Treatment Information	Excluded	0.698	0.569	Is there still a risk of speech problems after completing the treatment?	4	4	4	4	N/A (excluded)	5	4	3	4	N/A (excluded)
33	Post-Treatment Information	Excluded	0.698	0.569	Will my child need regular follow-up checks even in adulthood?	5	4	4	4.33	N/A (excluded)	4	5	4	4.33	N/A (excluded)
34	Post-Treatment Information	Excluded	0.698	0.569	Is there psychological support available for children and adolescents with cleft lip and palate?	4	5	4	4.33	N/A (excluded)	3	5	4	4	N/A (excluded)
35	Post-Treatment Information	Excluded	0.698	0.569	Can the scars remaining after the surgeries be removed?	4	4	3	3.67	N/A (excluded)	5	3	4	4	N/A (excluded)
36	Post-Treatment Information	Excluded	0.698	0.569	Will my child be able to lead a completely normal life?	5	5	4	4.67	N/A (excluded)	4	5	3	4	N/A (excluded)
37	Post-Treatment Information	Excluded	0.698	0.569	What should I know regarding future pregnancies in the context of cleft lip and palate?	4	4	4	4	N/A (excluded)	3	4	5	4	N/A (excluded)
38	Post-Treatment Information	Excluded	0.698	0.569	Are there late complications that can develop?	4	3	4	3.67	N/A (excluded)	5	4	3	4	N/A (excluded)
39	Post-Treatment Information	Excluded	0.698	0.569	Will my child need special dental treatments in the future?	5	4	4	4.33	N/A (excluded)	4	3	5	4	N/A (excluded)
40	Post-Treatment Information	Excluded	0.698	0.569	When can it be said that the treatment has officially ended?	4	4	4	4	N/A (excluded)	4	4	3	3.67	N/A (excluded)
▶ General Care Information | Status: INCLUDED | Fleiss κ: GPT-4o = 0.722, Gemini = 0.879
41	General Care Information	Included	0.722	0.879	What is the role of a multidisciplinary team in the treatment?	5	4	4	4.33	High (>3.00)	5	5	5	5	High (>3.00)
42	General Care Information	Included	0.722	0.879	Which medical specialties are involved in the care?	4	4	4	4	High (>3.00)	5	5	5	5	High (>3.00)
43	General Care Information	Included	0.722	0.879	What is the importance of orthodontic treatment in cleft lip and palate?	4	4	4	4	High (>3.00)	5	5	5	5	High (>3.00)
44	General Care Information	Included	0.722	0.879	What is the role of speech-language pathologists in the process?	5	4	4	4.33	High (>3.00)	5	5	5	5	High (>3.00)
45	General Care Information	Included	0.722	0.879	Are there complementary or alternative treatments?	3	3	3	3	Low (≤3.00)	3	3	3	3	Low (≤3.00)
46	General Care Information	Included	0.722	0.879	What are the costs involved in the treatment, and are they covered by insurance?	2	3	3	2.67	Low (≤3.00)	2	3	3	2.67	Low (≤3.00)
47	General Care Information	Included	0.722	0.879	How are feeding challenges managed in infants with cleft lip and palate?	4	4	5	4.33	High (>3.00)	5	5	5	5	High (>3.00)
48	General Care Information	Included	0.722	0.879	What is the importance of genetic counseling in these cases?	4	5	4	4.33	High (>3.00)	5	5	4	4.67	High (>3.00)
49	General Care Information	Included	0.722	0.879	Are there new studies or breakthroughs in the treatment?	5	4	4	4.33	High (>3.00)	5	5	5	5	High (>3.00)
50	General Care Information	Included	0.722	0.879	How is the patient's medical record maintained over many years of treatment?	4	4	4	4	High (>3.00)	5	5	5	5	High (>3.00)
▶ Case Scenarios | Status: EXCLUDED | Fleiss κ: GPT-4o = 0.172, Gemini = 0.538
51	Case Scenarios	Excluded	0.172	0.538	Case Scenario 1: Isolated cleft palate, pre-surgery.	2	4	5	3.67	N/A (excluded)	4	4	3	3.67	N/A (excluded)	GPT-4o: incomplete first submission ⚑
52	Case Scenarios	Excluded	0.172	0.538	Case Scenario 2: Unilateral cleft lip, post-surgery.	4	2	5	3.67	N/A (excluded)	3	4	4	3.67	N/A (excluded)
53	Case Scenarios	Excluded	0.172	0.538	Case Scenario 3: Complete cleft lip and palate, speech difficulties at a young age.	3	5	2	3.33	N/A (excluded)	4	3	5	4	N/A (excluded)	GPT-4o: incomplete first submission ⚑
54	Case Scenarios	Excluded	0.172	0.538	Case Scenario 4: Long-term follow-up, need for additional treatments.	5	2	4	3.67	N/A (excluded)	5	4	4	4.33	N/A (excluded)	Gemini: incomplete first submission ⚑
SUMMARY STATISTICS (Included Domains Only: General Cleft Information + Pre-Treatment Information + General Care Information)
Metric									GPT-4o					Gemini 2.5 Pro
Responses analysed (n)									30					30
Overall median composite GQS (IQR)									4.33 (4.00–5.00)					5.00 (4.00–5.00)
Wilcoxon signed-rank									V = 139.00, p = 0.691
Hodges–Lehmann ΔMdn (95% CI)									0.00 (−0.33 to 0.67)
Effect size (rank-biserial r)									0.07 (negligible)
Responses with composite GQS ≤ 3.00									7 / 30 (23.3%)					5 / 30 (16.7%)
Median GQS — General Cleft Information									4.67					5.00
Median GQS — Pre-Treatment Information									4.17					4.00
Median GQS — General Care Information									4.17					5.00

## Sheet: Legend & Methods
Supplementary S2 — Legend and Methodological Notes
SECTION	EXPLANATION
GQS Scale	1 = Very poor | 2 = Poor | 3 = Moderate | 4 = Good | 5 = Excellent (Bernstam et al., 2008; Eysenbach et al., 2002)
Composite GQS	Mean of three independent rater scores (rounded to 2 decimal places). Range: 1.00–5.00.
Rater 1	Senior Oral & Maxillofacial Surgeon (>10 years dedicated CLP experience)
Rater 2	Speech-Language Pathologist specialising in velopharyngeal dysfunction
Rater 3	Pediatric Dentist with longitudinal interdisciplinary CLP team involvement
Blinding	All raters scored responses blinded to model identity and to each other's ratings. Model identifiers were removed and responses assigned alphanumeric codes.
Calibration	Raters completed a calibration session using 5 pilot responses (not in this dataset) before main scoring. Anchor boundaries clarified by group consensus.
Low-scoring	Composite GQS ≤ 3.00 by ≥2 raters. Highlighted in amber. Applicable to included domains only.
INCLUDED	Domain met Fleiss κ ≥ 0.60 for BOTH models. Included in Wilcoxon signed-rank comparison (green header row).
EXCLUDED	Domain failed κ ≥ 0.60 for ≥1 model. Retained for qualitative analysis only (red header row).
⚑ Resubmitted	Response was incomplete or declined on first submission. Question re-submitted once in a new conversation session. Affected cells highlighted in pink. Total n=3: Q51-GPT4o, Q53-GPT4o, Q54-Gemini.
N/A (excluded)	Category label not applicable because the domain was excluded from quantitative analysis.
DATA COLLECTION
Date	25 September 2024
GPT-4o access	ChatGPT Plus subscription (OpenAI). chat.openai.com. No plugins, browsing, or memory.
Gemini access	Standard Google account. gemini.google.com. No Gemini Advanced. Default settings.
Session protocol	New conversation session per question. No system prompt. Question text only. First output recorded verbatim. No regeneration (except flagged resubmissions).
STATISTICS
Inter-rater reliability	Fleiss' kappa (κ) per model–domain combination. Landis & Koch (1977) thresholds: <0.20 slight; 0.21–0.40 fair; 0.41–0.60 moderate; 0.61–0.80 substantial; >0.80 almost perfect.
Inclusion threshold	κ ≥ 0.60 required for BOTH models in a given domain for that domain to be included in comparative analysis.
Wilcoxon test	Two-sided Wilcoxon signed-rank test for paired ordinal data. Significance α = 0.05. Effect size: matched-pairs rank-biserial r.
Multiple comparisons	No correction applied. Domain-level results are exploratory and hypothesis-generating only.
